# Supplementary material for: Ultrafast anisotropic dynamics of hyperbolic nanolight pulse propagation
Source: Sci Adv. 2023 Aug 25;9(34):eadi4407. doi: 10.1126/sciadv.adi4407 (PMC10456838; doi:10.1126/sciadv.adi4407)
Supplement: Supplementary file 2 — Movies S1 to S4 [file sciadv.adi4407_movies_s1_to_s4.zip]

Archive with 4 entries (4 files):
- adi4407_Movie_S1.mp4
- adi4407_Movie_S2.mp4
- adi4407_Movie_S3.mp4
- adi4407_Movie_S4.mp4
